# Supplementary material for: Potential Distribution Predicted for Rhynchophorus ferrugineus in China under Different Climate Warming Scenarios
Source: PLoS One. 2015 Oct 23;10(10):e0141111. doi: 10.1371/journal.pone.0141111 (PMC4619733; doi:10.1371/journal.pone.0141111)
Supplement: S1 File — (XLS) [file pone.0141111.s001.xls]

## Sheet: Sheet1
Country	Distribution	Last Reported	Origin	First Reported	Invasive	References	Notes
ASIA
Bahrain	Present					CABI/EPPO, 2010;EPPO, 2014
Bangladesh	Widespread					Tabibullah & Ahmad, 1976;APPPC, 1987CABI/EPPO, 2010;EPPO, 2014
Cambodia	Present					Waterhouse, 1993;CABI/EPPO, 2010;EPPO, 2014
China	Restricted distribution					CABI/EPPO, 2010;EPPO, 2014
-Fujian	Present					CABI/EPPO, 2010;EPPO, 2014
-Guangdong	Present					CABI/EPPO, 2010;EPPO, 2014
-Guangxi	Present					CABI/EPPO, 2010; EPPO, 2014
-Hainan	Present					CABI/EPPO, 2010; EPPO, 2014
-Hong Kong	Present					EPPO, 2014
-Jiangsu	Present					CABI/EPPO, 2010; EPPO, 2014
-Tibet	Present					CABI/EPPO, 2010; EPPO, 2014
-Yunnan	Present					CABI/EPPO, 2010; EPPO, 2014
-Zhejiang	Present					Wang et al., 2008;CABI/EPPO, 2010;EPPO, 2014
Georgia (Republic of)	Present					CABI/EPPO, 2010; EPPO, 2014
India	Widespread					CABI/EPPO, 2010; EPPO, 2014
-Andaman and Nicobar Islands	Present					CABI/EPPO, 2010;EPPO, 2014
-Andhra Pradesh	Present					Dhileepan, 1992;CABI/EPPO, 2010;EPPO, 2014
-Assam	Present					CABI/EPPO, 2010;EPPO, 2014
-Bihar	Present					CABI/EPPO, 2010;EPPO, 2014
-Daman	Present					CABI/EPPO, 2010;EPPO, 2014
-Diu	Present					CABI/EPPO, 2010;EPPO, 2014
-Goa	Present					CABI/EPPO, 2010;EPPO, 2014
-Gujarat	Present					CABI/EPPO, 2010;EPPO, 2014
-Karnataka	Present					Shantappa et al., 1979;CABI/EPPO, 2010;EPPO, 2014
-Kerala	Present					Gopinadhan et al., 1990;Dhileepan, 1991;CABI/EPPO, 2010;EPPO, 2014
-Maharashtra	Present					CABI/EPPO, 2010;EPPO, 2014
-Meghalaya	Present					Ram et al., 2010;EPPO, 2014
-Orissa	Present					CABI/EPPO, 2010;EPPO, 2014
-Tamil Nadu	Present					Peter, 1989;CABI/EPPO, 2010;EPPO, 2014; Sadakathullah & Ramachandran, 1992
-Tripura	Present					CABI/EPPO, 2010;EPPO, 2014
-Uttar Pradesh	Present					CABI/EPPO, 2010;EPPO, 2014
-West Bengal	Present					CABI/EPPO, 2010;EPPO, 2014
Indonesia	Widespread					CABI/EPPO, 2010;EPPO, 2014
-Irian Jaya	Present					CABI/EPPO, 2010;EPPO, 2014
-Java	Present					Leefmans, 1920;CABI/EPPO, 2010;EPPO, 2014
-Kalimantan	Present					CABI/EPPO, 2010;EPPO, 2014
-Moluccas	Present					CABI/EPPO, 2010;EPPO, 2014
-Nusa Tenggara	Present					EPPO, 2014
-Sulawesi	Present					CABI/EPPO, 2010;EPPO, 2014
-Sumatra	Present					CABI/EPPO, 2010;EPPO, 2014
Iran	Present			1992		Faghih, 1996;CABI/EPPO, 2010;EPPO, 2014
Iraq	Present					CABI/EPPO, 2010;EPPO, 2014
Israel	Present, few occurrences					Kehat, 1999;CABI/EPPO, 2010;EPPO, 2014
Japan	Present					CABI/EPPO, 2010;EPPO, 2014
-Kyushu	Present					Aman et al., 2000;CABI/EPPO, 2010;EPPO, 2014
Jordan	Present, few occurrences					Kehat, 1999;CABI/EPPO, 2010;EPPO, 2014
Kuwait	Present					CABI/EPPO, 2010;EPPO, 2014
Laos	Restricted distribution					CABI/EPPO, 2010;EPPO, 2014
Lebanon	Present					EPPO, 2014
Malaysia	Restricted distribution					CABI/EPPO, 2010;EPPO, 2014
-Sabah	Present					CABI/EPPO, 2010;EPPO, 2014
-Sarawak	Present					Flach, 1983;CABI/EPPO, 2010;EPPO, 2014
Myanmar	Present					Waterhouse, 1993;CABI/EPPO, 2010;EPPO, 2014
Oman	Present			1993		CABI/EPPO, 2010;EPPO, 2014
Pakistan	Present					CABI/EPPO, 2010;EPPO, 2014
Philippines	Present					Copeland, 1931;Braza, 1988;CABI/EPPO, 2010;EPPO, 2014
Qatar	Present			1996		CABI/EPPO, 2010;EPPO, 2014
Saudi Arabia	Widespread			1987		Bokhari & Abuzuhira, 1992;CABI/EPPO, 2010;EPPO, 2014
Singapore	Present					Waterhouse, 1993;CABI/EPPO, 2010;EPPO, 2014
Sri Lanka	Present					CABI/EPPO, 2010;EPPO, 2014; Coconut Research Institute,1987
Syria	Present					EPPO, 2014;CABI/EPPO, 2010
Taiwan	Present					Liao & Chen, 1997;CABI/EPPO, 2010;EPPO, 2014
Thailand	Present					Waterhouse, 1993;CABI/EPPO, 2010;EPPO, 2014
Turkey	Restricted distribution					IPPC, 2007;CABI/EPPO, 2010;EPPO, 2014
United Arab Emirates	Present			1986		CABI/EPPO, 2010;EPPO, 2014
Vietnam	Present					Waterhouse, 1993;CABI/EPPO, 2010;EPPO, 2014
Yemen	Present			2013		EPPO, 2014;EPPO, 2014
AFRICA
Algeria	Absent, confirmed by survey					EPPO, 2014
Egypt	Restricted distribution			1992		CABI/EPPO, 2010;EPPO, 2014
Libya	Present					Al-Eryan et al., 2010;CABI/EPPO, 2010;EPPO, 2014
Morocco	Restricted distribution					CABI/EPPO, 2010;EPPO, 2014
Spain						CABI/EPPO, 2010;EPPO, 2014
-Canary Islands	Restricted distribution					EPPO, 2014;CABI/EPPO, 2010
Tunisia	Present					EPPO, 2011;EPPO, 2014	EPPO Reporting Service No. 2011/235. Under eradication, containment.
NORTH AMERICA
USA	Eradicated					IPPC, 2015;EPPO, 2014
-California	Eradicated					IPPC, 2015;NAPPO, 2010;EPPO, 2014
CENTRAL AMERICA AND CARIBBEAN
Netherlands Antilles	Present, few occurrences					EPPO, 2014;CABI/EPPO, 2010
EUROPE
Albania	Present					CABI/EPPO, 2010;EPPO, 2014
Croatia	Present					Milek & Simala, 2011;Milek & Simala, 2013
Cyprus	Restricted distribution					EPPO, 2014;CABI/EPPO, 2010
Denmark	Absent, confirmed by survey					EPPO, 2014
Finland	Absent, no pest record					EPPO, 2014
France	Restricted distribution					EPPO, 2014;CABI/EPPO, 2010
-Corsica	Transient: actionable, under eradication					EPPO, 2014;CABI/EPPO, 2010
-France (mainland)	Present, few occurrences					CABI/EPPO, 2010
Greece	Restricted distribution					EPPO, 2014;CABI/EPPO, 2010
-Crete	Present					EPPO, 2014;CABI/EPPO, 2010
-Greece (mainland)	Restricted distribution					CABI/EPPO, 2010
Italy	Restricted distribution					EPPO, 2014;CABI/EPPO, 2010
-Italy (mainland)	Restricted distribution					CABI/EPPO, 2010
-Sardinia	Present					EPPO, 2014;CABI/EPPO, 2010
-Sicily	Present					CABI/EPPO, 2010;EPPO, 2014
Malta	Present					IPPC, 2013;CABI/EPPO, 2010;EPPO, 2014	Present: under eradication.
Netherlands	Absent, confirmed by survey					EPPO, 2014; NPPO of the Netherlands, 2013	Based on ongoing long-term monitoring of importing companies, 75 survey observations in 2012.
Poland	Absent, confirmed by survey					EPPO, 2014
Portugal	Restricted distribution					EPPO, 2014;CABI/EPPO, 2010
-Portugal (mainland)	Present					CABI/EPPO, 2010
Slovenia	Present, few occurrences					EPPO, 2014;CABI/EPPO, 2010
Spain	Restricted distribution			1993		CABI/EPPO, 2010;EPPO, 2014
-Balearic Islands	Present					EPPO, 2014;CABI/EPPO, 2010
-Spain (mainland)	Restricted distribution					CABI/EPPO, 2010
UK	Absent, confirmed by survey					EPPO, 2014
Ukraine	Absent, confirmed by survey					EPPO, 2014
OCEANIA
Australia	Present					EPPO, 2014;CABI/EPPO, 2010
-Queensland	Present					CABI/EPPO, 2010;EPPO, 2014
Papua New Guinea	Present					Mercer, 1994;CABI/EPPO, 2010;EPPO, 2014
Samoa	Present					Kalshoven & van der Laan, 1981;CABI/EPPO, 2010;EPPO, 2014
Solomon Islands	Present					CABI/EPPO, 2010;EPPO, 2014
Vanuatu	Present
