# Supplementary material for: Potential Distribution Predicted for Rhynchophorus ferrugineus in China under Different Climate Warming Scenarios
Source: PLoS One. 2015 Oct 23;10(10):e0141111. doi: 10.1371/journal.pone.0141111 (PMC4619733; doi:10.1371/journal.pone.0141111)
Supplement: S2 File — (XLS) [file pone.0141111.s002.xls]

## Sheet: Sheet1
Province	County	longitude	latitude
Hainan	Yanfeng	110.554	19.9493
Hainan	Sanjiangwan	110.346	20.0031
Hainan	Juding	110.397	19.5748
Hainan	Huangzhu	110.439	19.4729
Hainan	Chongxing	110.596	19.4098
Hainan	Wanquan	110.401	19.243
Hainan	Tanmen	110.576	19.2301
Hainan	Changpo	110.599	19.3356
Hainan	Liji	110.314	18.7476
Hainan	Longgun	110.511	19.0587
Hainan	Changfeng	110.319	18.8006
Hainan	Nada	109.538	19.5149
Hainan	Qianjia	109.109	18.5198
Hainan	Jiusuo	108.91	18.4386
Hainan	Gancheng	108.639	18.8476
Hainan	Wuzhishan	109.509	18.7751
Hainan	Sanya	109.504	18.2528
Hainan	Tunchang	110.095	19.3518
Hainan	Chengmai	109.999	19.7385
Hainan	Lingao	109.682	19.912
Hainan	——	109.165	18.7503
Hainan	Linshui	110.029	18.506
Hainan	Changjiang	109.048	19.298
Hainan	Baisha	109.443	19.2249
Hainan	Qiongzhong	109.83	19.0334
Hainan	Baoting	109.695	18.6391
Guangdong	Longgang	114.239	22.7209
Guangdong	Fengshun	116.174	23.7395
Guangdong	Puning	116.158	23.2976
Guangdong	Rongcheng	116.359	23.5252
Guangdong	Chikan	110.358	21.2661
Guangdong	Xiashan	110.39	21.1917
Guangdong	Potou	110.447	21.2447
Guangdong	Mazhang	110.326	21.2634
Guangdong	Lianjiang	110.278	21.6097
Guangdong	Leizhou	110.089	20.9143
Guangdong	Wuchuan	110.77	21.4418
Guangdong	Suixi	110.242	21.3772
Guangdong	Xuwen	110.169	20.3255
Guangdong	Maogang	111.042	21.4646
Guangdong	Guangzhou	113.256	23.1292
Shanghai	Songjiang	121.22	31.0322
Fujian	Nanan	118.378	24.9604
Fujian	Huian	118.788	25.0308
Fujian	Zhangpu	117.606	24.1171
Fujian	Putian	119.008	25.4541
Fujian	Siming	118.074	24.4456
Sichuan	Panxi	102.315	27.7
Zhejiang	Lishui	119.915	28.4676
Zhejiang	Hangzhou	120.147	30.2741
Zhejiang	Cangnan	120.418	27.5183
Zhejiang	Dongtou	121.149	27.8362
Zhejiang	Zhujiajian	122.387	29.9135
Taiwan	——	120.961	23.6978
Yunnan	Hekou	103.931	22.5294
Yunnan	Jinping	103.218	22.7795
Yunnan	Mongzi	103.357	23.3962
Yunnan	Xishuangbanna	100.79	22.0074
Hong Kong	——	114.109	22.3964
Guangxi	Xinning	108.361	22.854
Guangxi	Chengbei	107.977	23.7457
Guangxi	Xincheng	108.643	22.3567
Guangxi	Nongan	107.688	23.166
Guangxi	Haicheng	109.109	21.4753
Guangxi	Yinhai	109.132	21.449
Guangxi	Guiping	110.071	23.3943
Guangxi	Chengzhong	109.403	24.3154
Guangxi	YuFeng	109.445	24.3179
Guangxi	Pingxiang	106.758	22.0945
Guangxi	Cenxi	110.987	22.9184
Tibet	Motuo	95.325	29.3253
Guizhou	Guiyang	106.63	26.6477
Chongqing	——	106.552	29.563
Jiangxi	——	115.909	28.6757
